# Supplementary material for: Bias in Odds Ratios From Logistic Regression Methods With Sparse Data Sets
Source: J Epidemiol. 2023 Jun 5;33(6):265–75. doi: 10.2188/jea.JE20210089 (PMC10165217; doi:10.2188/jea.JE20210089)
Supplement: Supplementary file 1 [file je-33-265-s001.zip]

Archive with 3 entries (3 files):
- JE20210089-eMaterial-accepted-33-4-clean.pdf
- JE20210089_ds_death_accepted_33-4.sas7bdat
- JE20210089_SAS_code_for_Supp_Material_accepted_33-4.sas
