# Supplementary material for: Bias in Odds Ratios From Logistic Regression Methods With Sparse Data Sets
Source: J Epidemiol. 2023 Jun 5;33(6):265–75. doi: 10.2188/jea.JE20210089 (PMC10165217; doi:10.2188/jea.JE20210089)
Supplement: Supplementary file 1 [file je-33-265-s001.zip › JE20210089_SAS_code_for_Supp_Material_accepted_33-4.sas]

/*---------------------------------------------------------------*/
/*                   Use SAS English version!                    */
/*---------------------------------------------------------------*/


/* Specify the pass where the data set is stored. */
%let PASS = C:\Users\Gosho ;

libname data "&PASS" ;
proc copy in = data out = work ;
run ;


/*---------------------------------*/
/*         Estimating g            */
/*---------------------------------*/

%macro ESTG (INDS, OUTDS1, OUTDS2) ;

ods listing close ;
proc genmod data = &INDS descending ;
   model &Y = &Cov
           / dist=binomial link=logit aggregate noscale covb ;
   ods output ParameterEstimates = PE01 ;
   ods output CovB = C00 ;
run ;
ods listing ;

/* alpha (intercept) */
data &OUTDS1 ;
   set PE01 ;
   if Parameter = "Intercept" ;
   keep Estimate ;
run ;

/* beta (x) */
data &OUTDS2 ;
   set PE01 ;
   if Parameter ne "Intercept" ;
   if Parameter ne "Scale" ;       /* English version ! */
   keep Estimate ;
run ;

/* Sigma (without intercept) */
data C01 ;
   set C00 ;
   if RowName ne "Prm1" ;
   drop Prm1 RowName ;
run ;

ods listing ;
proc iml ;

   use &INDS ; 
   read all var {&Cov} into X ;

   use &OUTDS1 ;
   read all into alpha ;

   use &OUTDS2 ;
   read all into beta ;
   d = nrow(beta) ;

   use C01 ;
   read all into Tau ;

   Sigma1 = I(d)*1/2 ;

   start F_TG(g) global(beta, Tau, Sigma1, d) ;
      TG = (beta` * inv(Tau + g*Sigma1) * beta - d)**2 ;
      return(TG) ;
   finish ;

   g0 = 0 ;
   opt = {0, 0} ;
   call nlpnrr(rc, xr, "F_TG", g0, opt) ; /* rc=return code, xr=result */
   g = xr ;

   nsim = 1 ;
   Lno = (1:nsim)` ;
   Gcomb = Lno||G ;
   create G00 from Gcomb [colname={L G}] ;
   append from Gcomb ;
quit ;

data G00 ;
   set G00 ;
   if G = 0 then G = 0.001 ;

%mend ;


/*---------------------------------------------------------------------------------*/
/*                   Original and Firth logistic regression                        */
/*---------------------------------------------------------------------------------*/

%macro Logi (DSno, Method, Opt) ;

*ods listing close ;
proc logistic data = &INDS ;
  model &Y(event='1') = &Cov / &Opt cl clodds=both ;
  ods output CloddsPL = P20 ;
run ;
ods listing ;

data OR_&DSNO ;
   length Method $44 ;
   set P20 ;
   Method = "&Method" ;
   label LowerCL = "Lower" ;
   label UpperCL = "Upper" ;
   MethodNo = &DSno ;
run ;

%mend ;


/*---------------------------------------------------------------------------------*/
/*                       Exact logistic regression                                 */
/*---------------------------------------------------------------------------------*/

%macro Exact (DSno, Method) ;

ods listing close ;
proc logistic data = &INDS ;
  model &Y(event='1') = &Cov ;
  exact "EX"  hydram / estimate=odds cltype=exact ;  
  exact "MDP" hydram / estimate=odds cltype=midp ; 
  exactoptions method=direct ;
  ods output ExactOddsRatio = P40 ;
run ;
ods listing ;

data OR_&DSno ;
   length Label $44 ;
   set P40 ;
   rename Label = Method ;
   MethodNo = &DSno ;
   rename Parameter = Effect ;
   rename Estimate = OddsRatioEst ;
   keep methodno Label Parameter estimate lowercl uppercl ;
run ;

%mend ;


/*---------------------------------------------------------------------------------*/
/*     Bayes logistic regression with N(0,100): univariate analsysis               */
/*---------------------------------------------------------------------------------*/

%macro NP_uni (DSno) ;

ods listing close ;
proc mcmc data = &INDS outpost=M01 seed=1192 diag=ess monitor=(b4) nbi=2000 nmc=10000 ;
    parms b4 0 ;
    prior b4 ~ normal (mu=0, var=100) ;
    parm alpha 0 ;
    prior alpha ~ normal (mu=0, var=100) ;
         p = logistic (alpha + b4 * hydram) ;
         model &Y ~ binomial(1, p) ;
run ;
data M02 ;
    set M01 ;
    expalpha = exp(alpha) ;
    expb4 = exp(b4) ;
run ;
proc univariate data = M02 noprint ;
    var expb4 ;
    output out = M04 pctlpts = (2.5 50 97.5) pctlpre = nquantile ;
run ;
ods listing ;

data OR_&DSno ;
   length Method $44 ;
   set M04 ;
   Method = "NP" ;
   MethodNo = &DSno ;
   OddsRatioEst = nquantile50 ;
   LowerCL      = nquantile2_5 ;
   UpperCL      = nquantile97_5 ;
   Effect = "hydram" ;
   keep methodno method Effect OddsRatioEst lowercl uppercl ;
run ;

%mend ;


/*---------------------------------------------------------------------------------*/
/*     Bayes logistic regression with N(0,100): multivariate analsysis             */
/*---------------------------------------------------------------------------------*/

%macro NP_mlt (DSno) ;

ods listing close ;
proc mcmc data = &INDS outpost=M01 seed=1192 diag=ess  
          monitor=(b1-b8) nbi=2000 nmc=10000 ;
    parms b1-b8 0 ;
    prior b: ~ normal (mu=0, var=100) ;
    parm alpha 0 ;
    prior alpha ~ normal (mu=0, var=100) ;
    p = logistic (alpha
                  + b1 * nonwhite + b2 * gestage + b3 * isoimm + b4 * hydram
                  + b5 * dyslab   + b6 * placord + b7 * twint  + b8 * malpres) ;
    model &Y ~ binomial(1, p) ;
run ;

data M02 ;
    set M01 ;
    expalpha = exp (alpha) ;
    expb1 = exp (b1) ;
    expb2 = exp (b2) ;
    expb3 = exp (b3) ;
    expb4 = exp (b4) ;
    expb5 = exp (b5) ;
    expb6 = exp (b6) ;
    expb7 = exp (b7) ;
    expb8 = exp (b8) ;
run ;
proc univariate data = M02 noprint ;
    var expb4 ;
    output out = M04 pctlpts = (2.5 50 97.5) pctlpre = nquantile ;
run ;
ods listing ;

data OR_&DSno ;
   length Method $44 ;
   set M04 ;
   Method = "NP" ;
   MethodNo = &DSno ;
   OddsRatioEst = nquantile50 ;
   LowerCL      = nquantile2_5 ;
   UpperCL      = nquantile97_5 ;
   Effect = "hydram" ;
   keep methodno method Effect OddsRatioEst lowercl uppercl ;
run ;

%mend ;


/*---------------------------------------------------------------------------------*/
/*          Data augmentation with log-F dist logistic regression                  */
/*---------------------------------------------------------------------------------*/

%macro Fdist (DSno, PriorDS, Method) ;

data A11 ;
   set &INDS &PriorDS ;
run ;

ods listing close ;
proc logistic data = A11 ;
  model &Y/M = Const &Cov / noint cl clodds=both ;
  ods output CloddsPL = P20 ;
run ;
ods listing ;

data OR_&DSno ;
   length Method $44 ;
   set P20 ;
   Method = "&Method" ;
   MethodNo = &DSno ;
run ;

%mend ;


/*---------------------------------------------------------------------------------*/
/*              Hyper g-prior logistic regression: univariate analysis             */
/*---------------------------------------------------------------------------------*/

%macro HprG_uni (DSno, PriorMean, Method) ;

ods listing close ;
proc mcmc data = &INDS outpost=M01 seed=1192 diag=ess 
          monitor=(b4) nbi=2000 nmc=10000 ;
    begincnst ;
      a = 4 ;
    endcnst ;
    parms g 1 ;
    fg =  ((a-2)/2) * (1+g)**(-a/2) ;
    lprior = log (fg) ;
    hyperprior g ~ general (lprior,lower=0) ;
    parms b4 0 ;
    prior b4 ~ normal (mu=0, var=&G*0.5) ;

    parm alpha 0 ;
    prior alpha ~ general (0) ;
         p = logistic (alpha + b4 * hydram) ;
         model &Y ~ binomial(1, p) ;
run ;

data M02 ;
    set M01 ;
    expalpha = exp (alpha) ;
    expb4 = exp (b4) ;
run ;
proc univariate data = M02 noprint ;
    var expb4 ;
    output out = M04 pctlpts = (2.5 50 97.5) pctlpre = nquantile ;
run ;

proc univariate data = M02 noprint ;
    var g ;
    output out = M05 pctlpts = (50) pctlpre = G ;
run ;

ods listing ;

data OR_&DSno ;
   length Method $44 ;
   merge M04 M05 ;
   Method = "HG" ;
   MethodNo = &DSno ;
   OddsRatioEst = nquantile50 ;
   LowerCL      = nquantile2_5 ;
   UpperCL      = nquantile97_5 ;
   G = G50 ;
   Effect = "hydram" ;
   keep methodno method Effect OddsRatioEst lowercl uppercl G ;
run ;

%mend ;


/*---------------------------------------------------------------------------------*/
/*              Hyper g-prior logistic regression: multivariate analysis           */
/*---------------------------------------------------------------------------------*/

%macro HprG_mlt (DSno, PriorMean, Method) ;

ods listing close ;
proc mcmc data = &INDS outpost=M01 seed=1192 diag=ess 
          monitor=(b1-b8) nbi=2000 nmc=10000 ;
    begincnst ;
      a = 4 ;
    endcnst ;
    parms g 1 ;
    fg =  ((a-2)/2) * (1+g)**(-a/2) ;
    lprior = log (fg) ;
    hyperprior g ~ general (lprior,lower=0) ;
    parms b1-b8 0 ;
    prior b1 ~ normal (mu = 0, var = &G * 0.5) ;
    prior b2 ~ normal (mu = 0, var = &G * 0.5) ;
    prior b3 ~ normal (mu = 0, var = &G * 0.5) ;
    prior b4 ~ normal (mu = 0, var = &G * 0.5) ;
    prior b5 ~ normal (mu = 0, var = &G * 0.5) ;
    prior b6 ~ normal (mu = 0, var = &G * 0.5) ;
    prior b7 ~ normal (mu = 0, var = &G * 0.5) ;
    prior b8 ~ normal (mu = 0, var = &G * 0.5) ;
    parm alpha 0 ;
    prior alpha ~ general (0) ;
    p = logistic (alpha
                  + b1 * nonwhite + b2 * gestage + b3 * isoimm + b4 * hydram
                  + b5 * dyslab   + b6 * placord + b7 * twint  + b8 * malpres) ;
    model &Y ~ binomial(1, p) ;
run ;

data M02 ;
    set M01 ;
    expalpha = exp (alpha) ;
    expb1 = exp (b1) ;
    expb2 = exp (b2) ;
    expb3 = exp (b3) ;
    expb4 = exp (b4) ;
    expb5 = exp (b5) ;
    expb6 = exp (b6) ;
    expb7 = exp (b7) ;
    expb8 = exp (b8) ;
run ;
proc univariate data = M02 noprint ;
    var expb4 ;
    output out = M04 pctlpts = (2.5 50 97.5) pctlpre = nquantile ;
run ;

proc univariate data = M02 noprint ;
    var g ;
    output out = M05 pctlpts = (50) pctlpre = G ;
run ;
ods listing ;

data OR_&DSno ;
   length Method $44 ;
   merge M04 M05 ;
   Method = "HG" ;
   MethodNo = &DSno ;
   OddsRatioEst = nquantile50 ;
   LowerCL      = nquantile2_5 ;
   UpperCL      = nquantile97_5 ;
   Effect = "hydram" ;
   G = G50 ;
   keep methodno method Effect OddsRatioEst lowercl uppercl G ;
run ;

%mend ;


/*--------------------------------------------------*/
/*               Create the prior data              */
/*--------------------------------------------------*/

/* For F(1, 1) */
data Prior1 ; 
	input death nonwhite gestage isoimm hydram dyslab placord twint malpres Const M ;
datalines ;
0.5	1	0	0	0	0	0	0	0	0	1
0.5	0	1	0	0	0	0	0	0	0	1
0.5	0	0	1	0	0	0	0	0	0	1
0.5	0	0	0	1	0	0	0	0	0	1
0.5	0	0	0	0	1	0	0	0	0	1
0.5	0	0	0	0	0	1	0	0	0	1
0.5	0	0	0	0	0	0	1	0	0	1
0.5	0	0	0	0	0	0	0	1	0	1
;
run ;

/* For F(2, 2) */
data Prior2 ;
   set Prior1 ;
   death = 1 ;
   M = 2 ;
run ;


/*---------------------------------------*/
/*         Global macro variables        */
/*---------------------------------------*/
%let INDS = DS_death ;
%let Y = death ;

/*data DS_death_1 ;*/
/*   set DS_death ;*/
/*   if death = 1 and hydram = 1 then delete ;*/
/*run ;*/
/*%let INDS = DS_death_1 ;*/


/*---------------------------------------*/
/*          Univariate analyses          */
/*---------------------------------------*/
%let Cov = %quote(hydram) ;

 /* Logistic regression analyses */
%Logi   (01, ML, ) ;
%Logi   (02, FIR, firth) ;
%Exact  (03, Exact) ;
%NP_uni (04) ;
/* To estimate g */
%ESTG (&INDS, P01, P02) ; 
data _NULL_ ;
   set G00 ;
   call symput ("G", compress(left(G))) ;
run ;
%HprG_uni (05, 0, ) ;
%Fdist  (06, Prior1, F1) ;
%Fdist  (07, Prior2, F2) ;

data OR_10 ; 
   length variable $44 Effect $44 ;
   set OR_01-OR_07 ;
   if effect = "hydram" ;
   Variable = "Univariate" ;
   drop unit ;
run ;


/*---------------------------------------*/
/*          Multivariate analyses        */
/*---------------------------------------*/
%let Cov = %quote(nonwhite gestage isoimm hydram dyslab placord twint malpres) ; 

/* Logistic regression analyses */
%Logi   (01, ML, ) ;
%Logi   (02, FIR, firth) ;
%Exact  (03, Exact) ;
%NP_mlt (04) ;
/* To estimate g */
%ESTG (&INDS, P01, P02) ; 
data _NULL_ ;
   set G00 ;
   call symput ("G", compress(left(G))) ;
run ;
%HprG_mlt (05, 0, ) ;
%Fdist  (06, Prior1, F1) ;
%Fdist  (07, Prior2, F2) ;

data OR_11 ; 
   length variable $44 Effect $44 ;
   set OR_01-OR_07 ;
   if effect = "hydram" ;
   Variable = "Multivariate" ;
   drop unit ;
run ;


/*-----------------*/
/* Analysis result */
/*-----------------*/
data Result ;
   set OR_10 OR_11 ;
run ;


proc datasets nolist ;
   delete P00-P99 C01 A11 M00-M99 OR_01-OR_99 C00 G00 PE01 OR_U OR_M Prior1 Prior2 ;
run ;
quit ;
